# Supplementary material for: Insights from basic adjunctive examinations of GCK‐MODY, HNF1A‐MODY, and type 2 diabetes: A systemic review and meta‐analysis
Source: J Diabetes. 2023 May 24;15(6):519–31. doi: 10.1111/1753-0407.13390 (PMC10270746; doi:10.1111/1753-0407.13390)
Supplement: Supplementary file 2 — Table S6. Bias assessment of the “Exposure” item for each clinical indicator in hepatocyte nuclear factor 1‐α‐maturity‐onset diabetes of the young (HNF1A‐MODY) studies. [file JDB-15-519-s001.xlsx]

## Sheet: bia.age.diag
No.	Author_HNF	Year	PMID	age.diag.Ascertainment of exposure	age.diag.Same method	age.diag.Non-response rate	age.diag.total points
2.1	Passanisi et al.	2021	34496959	1	1	1	9
3.2	Owen et al.	2010	20724646	1	1	1	3
7.1	Campos et al. (1)	2022	35472491	1	1	1	9
7.2	Campos et al. (2)	2022	35472491	1	1	1	9
8.2	Fu et al.	2021	33991656	1	1	1	7
9.2	Szopa et al.	2015	26347889	1	1	1	3
13.1	Chèvre et al.	1998	9754819	1	1	1	5
16.1	Costa et al.	2000	10754480	1	1	1	5
17	Pruhova et al.	2003	12627330	1	1	1	7
18.1	Fendler et al.	2011	21521320	1	1	1	4
19.1	Johansen et al.	2005	15928245	1	1	1	7
21.1	Stankute et al.	2020	32086287	1	1	1	9
27.1	Gökşen et al.	2021	34250910	1	1	1	9
30.2	Schober et al.	2009	19646184	1	1	1	5
32.1	Pihoker et al.	2013	23771925	1	1	1	5
36.1	Yorifuji et al.	2012	22060211	1	1	1	7
42.1	Huang X et al.	2018	30155490	1	1	1	3

## Sheet: bia.BMI.SDS
No.	Author_HNF	Year	PMID	BMI.SDS.Ascertainment of exposure	BMI.SDS.Same method	BMI.SDS.Non-response rate	BMI.SDS.total points
2.1	Passanisi et al.	2021	34496959	0	1	1	8
29.1	Barrio et al.	2002	12050210	0	1	1	4
30.2	Schober et al.	2009	19646184	1	1	1	5
32.1	Pihoker et al.	2013	23771925	1	1	1	5
36.1	Yorifuji et al.	2012	22060211	0	1	1	6

## Sheet: bia.BMI.kg
No.	Author_HNF	Year	PMID	BMI.kg.Ascertainment of exposure	BMI.kg.Same method	BMI.kg.Non-response rate	BMI.kg.total points
3.2	Owen et al.	2010	20724646	1	1	1	3
8.2	Fu et al.	2021	33991656	1	1	1	7
9.2	Szopa et al.	2015	26347889	1	1	1	3
13.1	Chèvre et al.	1998	9754819	1	1	1	5
16.1	Costa et al.	2000	10754480	1	1	1	5
17	Pruhova et al.	2003	12627330	1	1	1	7
18.1	Fendler et al.	2011	21521320	1	1	0	3
19.1	Johansen et al.	2005	15928245	1	1	1	7
25.1	Lorini et al.	2009	19564454	1	1	1	7
26.1	Millan et al.	2021	32588935	1	1	1	5
27.1	Gökşen et al.	2021	34250910	1	1	1	9
28.1	Donath et al.	2019	31291970	1	1	1	9
32.1	Pihoker et al.	2013	23771925	1	1	1	5
34.1	Bacon et al	2012	22808921	1	1	1	3
35	Nowak et al.	2013	22350134	1	1	1	3
42.1	Huang X et al.	2018	30155490	1	1	1	3

## Sheet: bia.birwt
No.	Author_HNF	Year	PMID	birwt.Ascertainment of exposure	birwt.Same method	birwt.Non-response rate	birwt.total points
2.1	Passanisi et al.	2021	34496959	0	0	1	7
7.1	Campos et al. (1)	2022	35472491	0	0	0	6
25.1	Lorini et al.	2009	19564454	1	1	1	7
27.1	Gökşen et al.	2021	34250910	0	0	1	7
32.1	Pihoker et al.	2013	23771925	0	0	1	3

## Sheet: bia.hsCRP
No.	Author_HNF	Year	PMID	hsCRP.Ascertainment of exposure	hsCRP.Same method	hsCRP.Non-response rate	hsCRP.total points
8.2	Fu et al.	2021	33991656	1	1	1	7
9.2	Szopa et al.	2015	26347889	0	1	1	2
32.1	Pihoker et al.	2013	23771925	1	1	1	5

## Sheet: bia.HbA1c
No.	Author_HNF	Year	PMID	HbA1c.Ascertainment of exposure	HbA1c.Same method	HbA1c.Non-response rate	HbA1c.total points
2.1	Passanisi et al.	2021	34496959	0	1	1	8
3.2	Owen et al.	2010	20724646	0	0	1	1
7.1	Campos et al. (1)	2022	35472491	0	0	0	6
7.2	Campos et al. (2)	2022	35472491	0	0	0	6
8.2	Fu et al.	2021	33991656	1	1	1	7
9.2	Szopa et al.	2015	26347889	0	1	1	2
17	Pruhova et al.	2003	12627330	0	1	1	6
18.1	Fendler et al.	2011	21521320	0	1	1	3
19.1	Johansen et al.	2005	15928245	1	1	1	7
21.1	Stankute et al.	2020	32086287	0	0	1	7
26.1	Millan et al.	2021	32588935	0	1	1	4
27.1	Gökşen et al.	2021	34250910	0	0	1	7
28.1	Donath et al.	2019	31291970	0	0	0	6
29.1	Barrio et al.	2002	12050210	1	1	1	5
30.2	Schober et al.	2009	19646184	1	1	1	5
32.1	Pihoker et al.	2013	23771925	1	1	1	5
34.1	Bacon et al	2012	22808921	1	1	1	3
42.1	Huang X et al.	2018	30155490	1	1	1	3

## Sheet: bia.FPG
No.	Author_HNF	Year	PMID	FPG.Ascertainment of exposure	FPG.Same method	FPG.Non-response rate	FPG.total points
2.1	Passanisi et al.	2021	34496959	0	1	1	8
3.2	Owen et al.	2010	20724646	0	0	1	1
7.1	Campos et al. (1)	2022	35472491	0	0	0	6
7.2	Campos et al. (2)	2022	35472491	0	0	0	6
8.2	Fu et al.	2021	33991656	1	1	1	7
9.2	Szopa et al.	2015	26347889	0	1	1	2
13.1	Chèvre et al.	1998	9754819	0	0	1	3
16.1	Costa et al.	2000	10754480	1	1	1	5
17	Pruhova et al.	2003	12627330	0	1	1	6
19.1	Johansen et al.	2005	15928245	1	1	1	7
21.1	Stankute et al.	2020	32086287	0	0	1	7
25.1	Lorini et al.	2009	19564454	0	0	1	5
26.1	Millan et al.	2021	32588935	0	1	1	4
27.1	Gökşen et al.	2021	34250910	0	0	1	7
29.1	Barrio et al.	2002	12050210	1	1	1	5
34.1	Bacon et al	2012	22808921	1	1	1	3
36.1	Yorifuji et al.	2012	22060211	0	0	1	5
42.1	Huang X et al.	2018	30155490	1	1	1	3

## Sheet: bia.2h.PG
No.	Author_HNF	Year	PMID	2h.PG.Ascertainment of exposure	2h.PG.Same method	2h.PG.Non-response rate	2h.PG.total points
2.1	Passanisi et al.	2021	34496959	0	1	1	8
8.2	Fu et al.	2021	33991656	1	1	1	7
13.1	Chèvre et al.	1998	9754819	0	0	1	3
25.1	Lorini et al.	2009	19564454	0	0	1	5
29.1	Barrio et al.	2002	12050210	1	1	1	5

## Sheet: bia.△PG
No.	Author_HNF	Year	PMID	△PG.Ascertainment of exposure	△PG.Same method	△PG.Non-response rate	△PG.total points
7.1	Campos et al. (1)	2022	35472491	0	0	0	6
7.2	Campos et al. (2)	2022	35472491	0	0	0	6
8.2	Fu et al.	2021	33991656	1	1	1	7

## Sheet: bia.FC.P
No.	Author_HNF	Year	PMID	FC.P.Ascertainment of exposure	FC.P.Same method	FC.P.Non-response rate	FC.P.total points
2.1	Passanisi et al.	2021	34496959	0	1	1	8
7.1	Campos et al. (1)	2022	35472491	0	0	0	6
7.2	Campos et al. (2)	2022	35472491	0	0	0	6
8.2	Fu et al.	2021	33991656	1	1	1	7
9.2	Szopa et al.	2015	26347889	0	1	1	2
19.1	Johansen et al.	2005	15928245	1	1	1	7
27.1	Gökşen et al.	2021	34250910	0	0	1	7
32.1	Pihoker et al.	2013	23771925	1	1	1	5
34.1	Bacon et al	2012	22808921	1	1	1	3

[truncated: 5 more sheets: bia.TC, bia.LDL, bia.HDL, bia.TG, bia.Insulin]
