# Supplementary material for: Insights from basic adjunctive examinations of GCK‐MODY, HNF1A‐MODY, and type 2 diabetes: A systemic review and meta‐analysis
Source: J Diabetes. 2023 May 24;15(6):519–31. doi: 10.1111/1753-0407.13390 (PMC10270746; doi:10.1111/1753-0407.13390)
Supplement: Supplementary file 3 — Table S7. Bias assessment of the “Exposure” item for each clinical indicator in type 2 diabetes studies. [file JDB-15-519-s003.xlsx]

## Sheet: bia.age.diag
No.	Author_T2D	Year	PMID	age.diag.Ascertainment of exposure	age.diag.Same method	age.diag.Non-response rate	age.diag.total points
3.1	Owen et al.	2010	20724646	1	1	1	4
5.1	Franco et al.	2021	34023340	1	1	1	7
8.1	Fu et al.	2021	33991656	1	1	1	6
9.1	Szopa et al.	2015	26347889	1	1	1	3
10.1	Pacaud et al.	2016	27748026	1	1	1	4
11	Velho et al.	1996	8875082	1	1	1	6
12.1	Sagen et al.	2008	18399931	1	1	1	7
23.1	Elias-Assad et al.	2021	33812904	1	1	1	9
30.1	Schober et al.	2009	19646184	1	1	1	4
33.1	Dusatkova et al.	2022	32722819	1	1	1	5
37.1	McDonald et al.	2011	21700917	1	1	1	3
41.1	Ma Y et al.	2019	30245511	1	1	1	7

## Sheet: bia.BMI.SDS
No.	Author_T2D	Year	PMID	BMI.SDS.Ascertainment of exposure	BMI.SDS.Same method	BMI.SDS.Non-response rate	BMI.SDS.total points
4.1	Arslanian et al.	2020	32064729	0	1	1	8
10.1	Pacaud et al.	2016	27748026	1	1	1	4
30.1	Schober et al.	2009	19646184	1	1	1	4

## Sheet: bia.BMI.kg
No.	Author_T2D	Year	PMID	BMI.kg.Ascertainment of exposure	BMI.kg.Same method	BMI.kg.Non-response rate	BMI.kg.total points
3.1	Owen et al.	2010	20724646	1	1	1	4
4.1	Arslanian et al.	2020	32064729	1	1	1	9
5.1	Franco et al.	2021	34023340	1	1	1	7
8.1	Fu et al.	2021	33991656	1	1	1	6
9.1	Szopa et al.	2015	26347889	1	1	1	3
11	Velho et al.	1996	8875082	1	1	1	6
12.1	Sagen et al.	2008	18399931	1	1	0	6
23.1	Elias-Assad et al.	2021	33812904	1	1	1	9
33.1	Dusatkova et al.	2022	32722819	1	1	1	5
37.1	McDonald et al.	2011	21700917	1	1	1	3
41.1	Ma Y et al.	2019	30245511	1	1	1	7

## Sheet: bia.hsCRP
No.	Author_T2D	Year	PMID	hsCRP.Ascertainment of exposure	hsCRP.Same method	hsCRP.Non-response rate	hsCRP.total points
5.1	Franco et al.	2021	34023340	1	1	1	7
8.1	Fu et al.	2021	33991656	1	1	1	6
9.1	Szopa et al.	2015	26347889	0	1	1	2
37.1	McDonald et al.	2011	21700917	1	1	1	3

## Sheet: bia.HbA1c
No.	Author_T2D	Year	PMID	HbA1c.Ascertainment of exposure	HbA1c.Same method	HbA1c.Non-response rate	HbA1c.total points
3.1	Owen et al.	2010	20724646	0	0	1	2
4.1	Arslanian et al.	2020	32064729	1	1	1	9
5.1	Franco et al.	2021	34023340	1	1	1	7
8.1	Fu et al.	2021	33991656	1	1	1	6
9.1	Szopa et al.	2015	26347889	0	1	1	2
10.1	Pacaud et al.	2016	27748026	1	1	1	4
12.1	Sagen et al.	2008	18399931	0	0	0	4
23.1	Elias-Assad et al.	2021	33812904	1	1	1	9
24.1	Ağladıoğlu et al.	2016	26669242	0	1	1	6
30.1	Schober et al.	2009	19646184	1	1	1	4
33.1	Dusatkova et al.	2022	32722819	0	1	1	4
37.1	McDonald et al.	2011	21700917	0	1	1	2
41.1	Ma Y et al.	2019	30245511	1	1	1	7

## Sheet: bia.FPG
No.	Author_T2D	Year	PMID	FPG.Ascertainment of exposure	FPG.Same method	FPG.Non-response rate	FPG.total points
3.1	Owen et al.	2010	20724646	0	0	1	2
4.1	Arslanian et al.	2020	32064729	0	1	1	8
5.1	Franco et al.	2021	34023340	0	1	1	6
8.1	Fu et al.	2021	33991656	1	1	1	6
9.1	Szopa et al.	2015	26347889	0	1	1	2
11	Velho et al.	1996	8875082	0	0	1	4
12.1	Sagen et al.	2008	18399931	0	0	0	4
23.1	Elias-Assad et al.	2021	33812904	0	1	1	8
41.1	Ma Y et al.	2019	30245511	1	1	1	7

## Sheet: bia.2h.PG
No.	Author_T2D	Year	PMID	2h.PG.Ascertainment of exposure	2h.PG.Same method	2h.PG.Non-response rate	2h.PG.total points
8.1	Fu et al.	2021	33991656	1	1	1	6
11	Velho et al.	1996	8875082	0	0	1	4

## Sheet: bia.△PG
No.	Author_T2D	Year	PMID	△PG.Ascertainment of exposure	△PG.Same method	△PG.Non-response rate	△PG.total points
8.1	Fu et al.	2021	33991656	1	1	1	6

## Sheet: bia.FC.P
No.	Author_T2D	Year	PMID	FC.P.Ascertainment of exposure	FC.P.Same method	FC.P.Non-response rate	FC.P.total points
4.1	Arslanian et al.	2020	32064729	1	1	1	9
8.1	Fu et al.	2021	33991656	1	1	1	6
9.1	Szopa et al.	2015	26347889	0	1	1	2

## Sheet: bia.TC
No.	Author_T2D	Year	PMID	TC.Ascertainment of exposure	TC.Same method	TC.Non-response rate	TC.total points
4.1	Arslanian et al.	2020	32064729	0	1	1	8
5.1	Franco et al.	2021	34023340	0	1	1	6
8.1	Fu et al.	2021	33991656	1	1	1	6
9.1	Szopa et al.	2015	26347889	0	1	1	2
30.1	Schober et al.	2009	19646184	0	0	1	2
41.1	Ma Y et al.	2019	30245511	1	1	1	7

[truncated: 4 more sheets: bia.LDL, bia.HDL, bia.TG, bia.Insulin]
